# Supplementary material for: Natural Products from Leaves of the Ancient Iranian Medicinal Plant Echium amoenum Fisch. & C. A. Mey
Source: Molecules. 2023 Jan 2;28(1):385. doi: 10.3390/molecules28010385 (PMC9822446; doi:10.3390/molecules28010385)
Supplement: Supplementary file 1 [file molecules-28-00385-s001.zip]

Archive with 1 entries (1 files):
- molecules-2106750-supplementary.pdf
